# Supplementary material for: Extensive variation, but not local adaptation in an Australian alpine daisy
Source: Ecol Evol. 2016 Jul 10;6(15):5459–72. doi: 10.1002/ece3.2294 (PMC4984517; doi:10.1002/ece3.2294)
Supplement: Supplementary file 2 — Table S1. Additional information on the reciprocal field based experiment, the common garden and field survey; number of individuals per experiment, habitat information, and species localities with latitude (south), longitude (east) and elevation (metres). [file ECE3-6-5459-s002.xlsx]

## Sheet: Supp Table_1
Supplementary Table 1 Additional information on the reciprocal field based experiment, the common garden and field survey; number of individuals per experiment, habitat information, and species localities with latitude (south), longitude (east) and elevation (metres).
	Test		Habitat	Habitat type	Site of origin	Locality		Latitude S	Longitude E	Elevation	± m
	alpine field based		Open Heathland	PLAIN	PlainBP	Buckety Plain		-36.939	147.34	1544	6
	alpine field based		Open Heathland	PLAIN	PlainSV	Sun Valley		-36.879	147.28	1607	3
	alpine field based		Open Heathland	PLAIN	PlainPV	Pretty Valley		-36.902	147.22	1737	3
	alpine field based		Rocky Grassland	ROCKY	RockyBH	Basalt Hill		-36.889	147.31	1665	3
	alpine field based		Rocky Grassland	ROCKY	RockyPV	Pretty Valley		-36.902	147.22	1821	2
	alpine field based		Tussock Grassland	WET	WetPV	Pretty Valley		-36.908	147.22	1821	2
	alpine field based		Tussock Grassland	WET	WetBH	Basalt Hill		-36.89	147.31	1649	3
	alpine field based		Tussock Grassland	WET	WetRC	Ruined Castle		-36.873	147.26	1757	3
	common controlled		Open Heathland	PLAIN	PlainBP	Buckety Plain		-36.939	147.34	1544	6
	common controlled		Rocky Grassland	ROCKY	RockyPV	Pretty Valley		-36.902	147.22	1821	2
	common controlled		Tussock Grassland	WET	WetRC	Ruined Castle		-36.873	147.26	1757	3
	common controlled		Tussock Grassland	WET	WETBH	Basalt Hill		-36.89	147.31	1649	3
	common controlled		Tussock Grassland	WET	WetPV	Pretty Valley		-36.908	147.22	1786	6
	field survey only		Open Heathland	PLAIN	PlainBP	Buckety Plain		-36.939	147.34	1544	6
	field survey only		Open Heathland	PLAIN	PlainLGW	Langfords Gap West		-36.927	147.31	1627	3
	field survey only		Open Heathland	PLAIN	PlainCH	Cope Hut		-36.987	147.29	1710	3
	field survey only		Open Heathland	PLAIN	PlainJT	Johnstons Track		-36.183	147.34	1760	3
	field survey only		Open Heathland	PLAIN	PlainC	Cultivation		-36.611	147.35	1685	3
	field survey only		Open Heathland	PLAIN	PlainTG	The Glade		-36.794	147.37	1555	3
	field survey only		Open Heathland	PLAIN	PlainWC	Wildhorse Creek		-36.014	147.4	1400	3
	field survey only		Open Heathland	PLAIN	PlainKT	Kellys Track		-36.42	147.36	1745	3
	field survey only		Rocky Grassland	ROCKY	RockyIX2	Itex 2 rocks		-36.928	147.27	1729	6
	field survey only		Rocky Grassland	ROCKY	RockyHKL	Hollands Knob low		-36.974	147.34	1655	6
	field survey only		Rocky Grassland	ROCKY	RockyMP	Marums Point		-36.214	147.34	1830	3
	field survey only		Rocky Grassland	ROCKY	RockyRV	Rocky Valley		-36.937	147.3	1558	6
	field survey only		Rocky Grassland	ROCKY	RockyPVDU	Pretty Valley Dam upper		-36.605	147.27	1743	3
	field survey only		Rocky Grassland	ROCKY	RockyRK1	Rocky Knobs 1		-36.114	147.29	1727	3
	field survey only		Rocky Grassland	ROCKY	RockyBH	Basalt Hill		-36.889	147.31	1665	3
	field survey only		Rocky Grassland	ROCKY	RockyRK2	Rocky Knobs 2		-36.114	147.29	1695	6
	field survey only		Tussock Grassland	WET	WetIX1	Itex track 1		-36.529	147.31	1439	3
	field survey only		Tussock Grassland	WET	WetIX12	Valley between itex sites		-36.926	147.27	1689	3
	field survey only		Tussock Grassland	WET	WetWHL	Wallace Hut low		-36.916	147.3	1502	6
	field survey only		Tussock Grassland	WET	WetMCL	Mt Cope low		-36.578	147.3	1784	6
	field survey only		Tussock Grassland	WET	WetPV	Pretty Valley		-36.908	147.22	1786	6
	field survey only		Tussock Grassland	WET	WetLD	Langfords Dam		-36.016	147.31	1695	6
	field survey only		Tussock Grassland	WET	WetBHL	Basalt Hill low		-36.89	147.31	1645	6
	field survey only		Tussock Grassland	WET	WetPVDL	Pretty Valley Dam low		-36.157	147.24	1645	3
